# Supplementary material for: Human guanylate-binding protein (GBP) 1 inhibits replication of severe acute respiratory syndrome coronavirus 2
Source: J Virol. 2025 Sep 15;99(10):e00823-25. doi: 10.1128/jvi.00823-25 (PMC12548390; doi:10.1128/jvi.00823-25)
Supplement: Table S1 — Codon-optimized sequence of restriction factors and ACE2 used for overexpression. [file jvi.00823-25-s0002.xlsx]

## Sheet: Sheet1
Table 1: Codon-optimised seqence of restriction factors and ACE2 used for over-expression
Nucleotide Length	Fragments	Sequences
1876	hGBP1	aggcgattaagttgggtaacggatccaccatggattacaaggatgacgatgacaaggttaacatggccagcgagatccacatgacaggccccatgtgcctgatcgagaacaccaacggccggctgatggccaatcctgaggctctgaagatcctgagcgccatcacacagcccatggtggtggtggctatcgtgggcctgtacagaaccggcaagagctacctgatgaacaagctggccggcaagaagaagggcttcagcctgggaagcacagtgcagagccacaccaaaggcatctggatgtggtgcgtgccccatcctaagaagcctggccacattctggtgctgctggacactgaaggcctgggcgacgtggaaaagggcgacaaccagaacgaca…
1873	hGBP2	aggcgattaagttgggtaacggatccaccatggattacaaggatgacgatgacaaggttaacatggcccctgagatcaacctgcctggacctatgagcctgatcgacaacaccaagggccagctggtggtcaaccctgaggctctgaagatcctgagcgccatcacacagcctgtggtggtggttgccatcgtgggcctgtacagaaccggcaagagctacctgatgaacaagctggccggcaagaagaacggcttcagcctgggcagcaccgtgaagtctcacaccaaaggcatctggatgtggtgcgtgccccatcctaagaagcctgagcacacactggtgctgctggacacagaaggcctgggcgacatcgagaagggcgacaacgagaacgaca…
1885	hGBP3	aggcgattaagttgggtaacggatccaccatggattacaaggatgacgatgacaaggttaacatggcccctgagatccacatgacaggccccatgtgcctgatcgagaacaccaatggcgagctggtggccaatcctgaggctctgaagatcctgagcgccatcacacagcctgtggtggtggttgccatcgtgggcctgtacagaaccggcaagagctacctgatgaacaagctggccggcaagaacaagggcttcagcctgggcagcaccgtgaagtctcacaccaaaggcatctggatgtggtgcgtgccccatcctaagaagcctgagcacacactggtgctgctggacactgaaggcctgggcgacgtgaagaagggcgacaaccagaacgaca…
2020	hGBP4	aggcgattaagttgggtaacggatccaccatggattacaaggatgacgatgacaaggttaacatgggcgagagaaccctgcatgccgctgtgcctacacctggctatcctgagagcgagtctatcatgatggcccctatctgcctggtggaaaatcaagaggaacagctgaccgtgaacagcaaggccctggaaatcctggacaagatcagccagcctgtggtggtggttgccatcgtgggcctgtacagaaccggcaagagctacctgatgaaccggctggccggaaagagaaacggctttccactgggcagcaccgtgcagagcgagacaaaaggcatctggatgtggtgcgtgccccacctgagcaagcctaatcacacactggtgctgctggaca…
1858	hGBP5	aggcgattaagttgggtaacggatccaccatggattacaaggatgacgatgacaaggttaacatggccctcgagatccacatgagcgaccccatgtgcctgatcgagaacttcaacgagcagctgaaagtgaatcaagaggccctggaaatcctgagcgccatcacacagcctgtggtggtggttgccatcgtgggcctgtacagaaccggcaagagctacctgatgaacaagctggccggcaagaacaagggcttcagcgtggcaagcacagtgcagagccacaccaaaggcatctggatttggtgcgtgccccatcctaactggcccaatcacacactggtgctgctggacactgaaggcctgggcgacgtggaaaaggccgacaacaagaacgaca…
1999	hGBP6	aggcgattaagttgggtaacggatccaccatggattacaaggatgacgatgacaaggttaacatggaaagcggccccaagatgctggcccctgtgtgtctggtggaaaacaacaacgaacagctgctcgtgaaccagcaggccatccagatcctggaaaagatcagccagcctgtggtggtggttgccatcgtgggcctgtacagaaccggcaagagctacctgatgaaccacctggccggacagaaccacggctttccactgggaagcacagtgcagagcgagacaaaaggcatctggatgtggtgcgtgccccatcctagcaagcccaatcacacactggtgctgctggacaccgaaggcctgggcgacgttgaaaagggcgaccccaagaacgaca…
2006	hGBP7	aggcgattaagttgggtaacggatccaccatggattacaaggatgacgatgacaaggttaacatggccagcgagatccacatgcctggacctgtgtgcctgaccgagaataccaagggccacctggtggtcaatagcgaggccctggaaatcctgagcgccatcacacagcctgtggtggtggttgccatcgtgggcctgtacagaaccggcaagagctacctgatgaacaagctggccggcaagaacaagggcttccctctgggctgtaccgtgaagtccgagacaaaaggcatctggatgtggtgcgtgccccatcctagcaagcccaatcacaccctgatcctgctggacaccgaaggcctgggcgacatggaaaagagcgaccccaagagcgaca…
481	IFI6	aggcgattaagttgggtaacggatccaccatgcggcagaaagccgtgtctctgttcctgtgctacctgctgctgttcacctgtagcggagtggaagccggcaagaagaagtgcagcgagagcagcgatagcggcagcggattttggaaggccctgacctttatggccgttggcggaggacttgctgtggctggacttcctgctctgggattcacaggcgccggaatcgccgctaattctgtggccgctagcctgatgtcttggagcgccattcttaacggcggaggcgttccagctggtggactggttgctacactgcagtctcttggagccggcggaagctctgtggtcatcggaaatatcggcgccctgatgggctacgccacacacaagtacctgg…
1423	IFI44	aggcgattaagttgggtaacggatccaccatggccgtgaccaccagactgacatggctgcacgagaagatcctgcagaaccacttcggcggcaagagactgagcctgctgtacaagggaagcgtgcacggctttagaaacggcgtgctgctggaccggtgctgcaatcaaggacctacactgaccgtgatctacagcgaggaccacatcatcggcgcctacgccgaggaaagctaccaagagggcaaatacgccagcatcatcctgttcgccctgcaagacaccaagatcagcgagtggaagctgggcctgtgcacccctgagacactgttctgctgtgacgtgaccaagtacaacagccccaccaacttccagatcgacggccggaaccggaaagtga…
640	Tetherin	aggcgattaagttgggtaacggatccaccatggattacaaggatgacgatgacaaggttaacatggccagcaccagctacgactactgcagagtgcccatggaagatggcgacaagcggtgcaaactgctgctcggcatcggaatcctggtgctgctgatcatcgtgatcctgggcgtgcccctgatcatcttcaccatcaaggccaacagcgaggcctgcagagatggactgagagccgtgatggaatgccggaacgtgacccacctcctgcagcaagaactgacagaggcccagaaaggcttccaggacgtggaagctcaggccgccacctgtaatcacacagtgatggccctgatggcctctctggatgccgaaaaggcccagggccagaaaaagg…
1534	IFIT1	aggcgattaagttgggtaacggatccaccatggattacaaggatgacgatgacaaggttaacatgagcaccaacggcgacgaccaccaagtgaaggacagcctggaacagctgcggtgccactttacatgggagctgagcatcgacgacgacgagatgcccgacctggaaaacagagtgctggaccagatcgagttcctggacaccaagtacagcgtgggcatccacaacctgctggcctacgtgaagcacctgaagggccagaatgaggaagccctgaagtccctgaaagaggccgagaacctgatgcaagaggaacacgacaaccaggccaacgtgcggagcctggttacctggggaaatttcgcctggatgtactaccacatgggcagactggccg…
1516	IFIT2	aggcgattaagttgggtaacggatccaccatgagcgagaacaacaagaacagcctggaaagcagcctgcggcagctgaagtgccactttacctggaacctgatggaaggcgagaactccctggacgacttcgaggacaaggtgttctaccggaccgagttccagaaccgcgagttcaaggccaccatgtgcaacctgctggcctacctgaagcacctgaagggccagaatgaggccgctctggaatgcctgagaaaggccgaggaactgatccagcaagagcacgccgatcaggccgagatcagaagcctggttacctggggcaattacgcctgggtgtactaccacatgggcagactgagcgacgtgcagatctacgtggacaaagtgaagcacgtgt…
1570	IFIT3	aggcgattaagttgggtaacggatccaccatggattacaaggatgacgatgacaaggttaacatgagcgaagtgaccaagaacagcctcgagaagatcctgcctcagctgaagtgccactttacctggaacctgttcaaagaggacagcgtcagccgcgacctggaagatagagtgtgcaaccagatcgagttcctgaacaccgagttcaaggccaccatgtacaacctgctggcctacatcaagcacctggacggcaacaatgaggccgctctggaatgtctgagacaggccgaggaactgatccagcaagagcatgccgaccaggccgagatcagaagcctggttacctggggcaattacgcctgggtgtactaccacctgggcagactgtctgacg…
1546	IFIT5	aggcgattaagttgggtaacggatccaccatggattacaaggatgacgatgacaaggttaacatgagcgagatccggaaggacaccctgaaggccatcctgctggaactggaatgccacttcacctggaacctgctgaaagaggacatcgacctgttcgaggtggaagataccatcggccagcagctggagttcctgaccaccaagagcagactggccctgtacaacctgctggcctacgtgaagcacctgaagggccagaacaaggacgccctggaatgtctggaacaggccgaggaaatcatccagcaagagcacagcgacaaagaagaagtgcggagcctggtcacctggggcaattatgcctgggtgtactaccacatggaccagctggaagagg…
2430	ACE2	gaattcatgtcaagctcttcctggctccttctcagccttgttgctgtaactgctgctcagtccaccattgaggaacaggccaagacatttttggacaagtttaaccacgaagccgaagacctgttctatcaaagttcacttgcttcttggaattataacaccaatattactgaagagaatgtccaaaacatgaataacgctggggacaaatggtctgcctttttaaaggaacagtccacacttgcccaaatgtatccactacaagaaattcagaatctcacagtcaagcttcagctgcaggctcttcagcaaaatgggtcttcagtgctctcagaagacaagagcaaacggttgaacacaattctaaatacaatgagcaccatctacagtactggaaaa…
